# Supplementary material for: Successful implementation of a risk assessment and mitigation program to control bovine digital dermatitis at the herd-level
Source: Sci Rep. 2025 Aug 20;15:30577. doi: 10.1038/s41598-025-12093-5 (PMC12368109; doi:10.1038/s41598-025-12093-5)
Supplement: Supplementary file 2 — Supplementary Material 2 [file 41598_2025_12093_MOESM2_ESM.xlsx]

## Sheet: Reasons for exclusion
Supplementary Table 1: Reasons for exclusion of farms from the study.
		Mandatory											Voluntary
Farm	Group	Screening_new	Sreening_re-intro	Equipment	Therapy_Nov	Cleansing+Disinfection	Gloves	Scraper_frequency	Disinf_topical	Scoring_lame	Scoring_BDD	Documentation	Footbathing	Culling	Herd size_max
1	int	1	1	1	1	1	1	1	1	1	1	1	NA	NA	0
2	int	1	1	1	1	1	1	1	1	1	1	1	NA	NA	0
3	int	1	NA	1	1	1	1	1	1	1	1	1	NA	NA	0
4	int	1	NA	1	1	1	1	1	1	1	1	1	NA	5x	0
5	int	1	1	1	1	1	1	1	1	1	1	1	NA	NA	0
6	int	1	NA	1	1	1	1	1	1	1	1	1	NA	11x	0
7	int	1	1	1	1	1	1	1	1	1	1	1	NA	NA	0
8	int	1	NA	1	1	1	1	1	1	1	1	1	NA	NA	0
9	int	1	1	1	1	1	1	1	1	1	1	1	NA	NA	0
10	int	not consistently	0	unreliable	unreliable	1	0	NA	1	0	0	0	NA	NA	0
11	int	0	0	0	unreliable	1	0	0	unreliable	0	0	0	NA	NA	0
12	int	1	0	1	1	1	1	NA	0	0	1	1	NA	NA	0
13	ctr	0	NA	0	0	0	0	0	0	0	0	0	NA	NA	0
14	ctr	0	0	0	0	0	0	0	0	0	0	0	NA	NA	0
15	ctr	0	0	0	0	0	0	0	0	0	0	0	NA	NA	0
16	ctr	1	0	0	0	0	0	0	0	0	0	0	NA	NA	0
17	ctr	0	0	0	0	0	0	0	0	0	0	0	NA	NA	1
18	ctr	0	0	0	0	0	0	0	0	0	0	0	NA	NA	1
19	ctr	0	0	0	0	0	0	0	0	0	0	0	NA	NA	0
20	ctr	0	0	0	0	0	0	0	0	0	0	0	NA	NA	0
21	ctr	1	0	0	0	0	0	0	0	0	0	0	NA	NA	0
22	ctr	0	0	0	0	0	0	0	0	0	0	0	NA	NA	0
23	ctr	0	0	0	implemented	0	0	enhanced	implemented	0	0	0	NA	NA	0
24	ctr	1	implemented	0	implemented	implemented	0	0	0	0	0	0	NA	NA	0
Legend
Variable	Meaning
Farm	Study farm number
Group	Study group: int = intervention; ctr = control
Screening_new	Screening of newly introduced animals into the farm
Sreening_re-intro	Screening of re-introduced animals into the farm
Equipment	Avoiding share of claw trimming equipment between farms or cleaning and disinfection before entering another farm
Therapy_Nov	Immediate treatment and bandaging of affected animals
Cleansing+Disinfection	Cleansing and disinfection of claw trimming equipment after treatment of animals with BDD lesions
Gloves	Usage of single-use gloves when treating animals with active lesions
Scraper_frequency	Improvement of scraper frequency
Disinf_topical	Topical disinfection of feet
Scoring_lame	Regular lameness scoring
Scoring_BDD	Regular screening for BDD lesions
Documentation	Documentation of infected animals including treatment
Footbathing	Implementation of footbathing
Culling	Culling of therapy-resistant or recurrently infected animals
Herd size_max	Avoiding of overcrowding
		BDD = bovine digital dermatitis
		NA = not applicable
